# Supplementary material for: Daily Adequate Intake of Fruit and Vegetables and All-Cause, Cardiovascular Disease, and Cancer Mortalities in Malaysian Population: A Retrospective Cohort Study
Source: Nutrients. 2024 Sep 21;16(18):3200. doi: 10.3390/nu16183200 (PMC11435129; doi:10.3390/nu16183200)
Supplement: Supplementary file 1 [file nutrients-16-03200-s001.zip]

Archive with 1 entries (1 files):
- nutrients-3182216-supplementary.pdf
